# Supplementary material for: First report of ‘Candidatus Anaplasma camelii’ and high molecular prevalence of Anaplasma marginale in dromedary camels (Camelus dromedarius) from Somalia
Source: Trop Anim Health Prod. 2026 Feb 20;58(2):121. doi: 10.1007/s11250-026-04885-2 (PMC12923389; doi:10.1007/s11250-026-04885-2)
Supplement: Supplementary file 1 — Pairwise distance calculations were performed using an alignment of three extended sequences of the Anaplasma 16S rRNA gene obtained in this study, along with 16 homologous sequences retrieved from GenBank®. The analysis was conducted in MEGA X using the p-distance model. [file 11250_2026_4885_MOESM1_ESM.xlsx]

## Sheet: MatrixOutput
	OQ909470	OQ909469	OQ909468	OQ909467	OQ909466	M60313 (Anaplasma marginale)	KX765882	KF843828	KF843827	KF843825	KF843824	EU439943 (Anaplasma platys)	AY262124 (Anaplasma ovis)	AB211164 (Anaplasma centrale)	AB211163 (Anaplasma bovis)	AB196721 (Anaplasma phagocytophilum)	47	38	34
OQ909470
OQ909469	0
OQ909468	0	0
OQ909467	0	0	0
OQ909466	0	0	0	0
M60313 (Anaplasma marginale)	0.030881	0.030881	0.030881	0.030881	0.030881
KX765882	0	0	0	0	0	0.030881
KF843828	0.000906618	0.000906618	0.000906618	0.000906618	0.000906618	0.0317893	0.000906618
KF843827	0.000906618	0.000906618	0.000906618	0.000906618	0.000906618	0.0317893	0.000906618	0
KF843825	0	0	0	0	0	0.030881	0	0.000906618	0.000906618
KF843824	0	0	0	0	0	0.030881	0	0.000906618	0.000906618	0
EU439943 (Anplasma platys)	0.00181324	0.00181324	0.00181324	0.00181324	0.00181324	0.030881	0.00181324	0.00271985	0.00271985	0.00181324	0.00181324
AY262124 (Anaplasma ovis)	0.0335753	0.0335753	0.0335753	0.0335753	0.0335753	0.00544959	0.0335753	0.0344828	0.0344828	0.0335753	0.0335753	0.0317604
AB211164 (Anaplasma centrale)	0.0335753	0.0335753	0.0335753	0.0335753	0.0335753	0.0118074	0.0335753	0.0344828	0.0344828	0.0335753	0.0335753	0.0335753	0.0145191
AB211163 (Anaplasma bovis)	0.0317604	0.0317604	0.0317604	0.0317604	0.0317604	0.0417802	0.0317604	0.0326679	0.0326679	0.0317604	0.0317604	0.0335753	0.0426497	0.0462795
AB196721 (Anaplasma phagocytophilum)	0.0190563	0.0190563	0.0190563	0.0190563	0.0190563	0.0345455	0.0190563	0.0199637	0.0199637	0.0190563	0.0190563	0.0190563	0.0381471	0.0354223	0.0317893
47	0	0	0	0	0	0.030881	0	0.000906618	0.000906618	0	0	0.00181324	0.0335753	0.0335753	0.0317604	0.0190563
38	0	0	0	0	0	0.030881	0	0.000906618	0.000906618	0	0	0.00181324	0.0335753	0.0335753	0.0317604	0.0190563	0
34	0.000907441	0.000907441	0.000907441	0.000907441	0.000907441	0.0318182	0.000907441	0.00181488	0.00181488	0.000907441	0.000907441	0.00272232	0.0345141	0.0345141	0.0326975	0.0199818	0.000907441	0.000907441
	Scale:
	0	0
	0.0009
	0.001
	0.0018
	0.0027
	0.005
	0.01
	0.015
	0.02
	0.025
	0.03
	0.035
	0.0463	0.0463

## Sheet: Caption
Table. Estimates of Evolutionary Divergence between Sequences
The number of base differences per site from between sequences are shown. This analysis involved 19 nucleotide sequences. All ambiguous positions were removed for each sequence pair (pairwise deletion option). There were a total of 1105 positions in the f
1. Kumar S., Stecher G., Li M., Knyaz C., and Tamura K. (2018). MEGA X: Molecular Evolutionary Genetics Analysis across computing platforms. Molecular Biology and Evolution 35:1547-1549.
2. Stecher G., Tamura K., and Kumar S. (2020). Molecular Evolutionary Genetics Analysis (MEGA) for macOS. Molecular Biology and Evolution (https://doi.org/10.1093/molbev/msz312).
Disclaimer: Although utmost care has been taken to ensure the correctness of the caption, the caption text is provided "as is" without any warranty of any kind. Authors advise the user to carefully check the caption prior to its use for any purpose and re
